# Supplementary material for: A Metabolic Choreography of Maize Plants Treated with a Humic Substance-Based Biostimulant under Normal and Starved Conditions
Source: Metabolites. 2021 Jun 20;11(6):403. doi: 10.3390/metabo11060403 (PMC8235525; doi:10.3390/metabo11060403)
Supplement: Supplementary file 1 [file metabolites-11-00403-s001.zip]

Archive with 1 entries (1 files):
- metabolites-1251463-supplementary.pdf
